# Supplementary material for: The endonuclease domain of the LINE-1 ORF2 protein can tolerate multiple mutations
Source: Mob DNA. 2016 Apr 19;7:8. doi: 10.1186/s13100-016-0064-x (PMC4837594; doi:10.1186/s13100-016-0064-x)
Supplement: Additional file 1: Table S1. — Expanded analysis of mutations in the ORF2 endonuclease domain from full-length human L1 loci. Bioinformatic analysis using L1Base [35] revealed numerous mutations in the ORF2 endonuclease domains of 134 intact, full-length L1 loci. The spreadsheet contains our complete query results from L1Base, including the L1 loci locations and the conservation status of several critical amino acid residues within ORF2. (XLSX 211 kb) [file 13100_2016_64_MOESM1_ESM.xlsx]

## Sheet: Sheet1
ID	Comment	Chr	Start	End	Query Start	Query End	Strand	ORF1 conserved	ORF1 Start	ORF1 End	ORF1 Q-Start	ORF1 Q-End	ORF1 gaps	ORF1 frameshifts	ORF1 stops	ORF2 conserved	ORF2 Start	ORF2 End	ORF2 Q-Start	ORF2 Q-End	ORF2 gaps	ORF2 frameshifts	ORF2 stops	Ta SSVs	Ta0/Ta1 SSVs	Ta1-nd/d	L1M/L1PA Discrimination	Poly-A	PolyA Signal	Runx3 Site	Runx3 ASP	SRY Site 1	SRY Site 2	YY1 BoxA+BoxA	TF nkx-2.5	TF nkx-2.5B	find TSDs	REKG235	ARR260	YPAKLS282	N14	E43	Y115	D145	N147	T192	D205	H230	SDH228
111		1	81184540	81176493	4	6049	-1	1	1909	2922	1	338	0	0	0	1	2989	6813	1	1275	0	0	0	ACGG	Ta-0/L1PA2	Ta1-nd	Primate L1PA	6 pure/47 est (kim dist=0.1829)	mut	cons	cons	cons	cons	cons	cons	cons	11 nt	cons	cons	cons	cons	cons	cons	cons	cons	cons	cons	cons	cons
102		1	245916096	245924143	5	6050	1	1	1909	2922	1	338	0	0	0	1	2989	6813	1	1275	0	0	0	ACAG	Ta-0/L1PA2	Ta1-nd	Primate L1PA	22 pure/57 est (kim dist=n/a)	cons	cons	cons	cons	cons	cons	cons	cons	13 nt	cons	cons	cons	cons	cons	cons	cons	cons	cons	cons	cons	cons
101		1	185832422	185840468	5	6037	1	1	1908	2921	1	338	0	0	0	1	2988	6812	1	1275	0	0	0	ACGA	non canonical	Ta1-nd	Primate L1PA	14 pure/86 est (kim dist=0.1829)	cons	cons	cons	cons	cons	cons	mut	cons	no tsd	cons	cons	cons	cons	cons	cons	cons	cons	cons	cons	cons	cons
104		1	208160793	208152747	4	6050	-1	1	1908	2921	1	338	0	0	0	1	2988	6812	1	1275	0	0	0	ACGG	Ta-0/L1PA2	Ta1-nd	Primate L1PA	12 pure/37 est (kim dist=0.1135)	cons	cons	cons	cons	cons	cons	cons	cons	no tsd	cons	cons	cons	cons	cons	cons	cons	cons	cons	cons	cons	cons
105		1	185586552	185578506	5	6039	-1	1	1908	2921	1	338	0	0	0	1	2988	6812	1	1275	0	0	0	ACAG	Ta-0/L1PA2	Ta1-nd	Primate L1PA	2 pure/16 est (kim dist=0.3616)	mut	cons	cons	cons	cons	cons	cons	cons	no tsd	cons	cons	cons	cons	cons	cons	cons	cons	cons	cons	cons	cons
106		1	179109604	179101557	2	6050	-1	1	1909	2922	1	338	0	0	0	1	2989	6813	1	1275	0	0	0	ACGG	L1PA5	Ta1-nd	Primate L1PA	13 pure/37 est (kim dist=0.1135)	cons	cons	cons	cons	cons	cons	cons	cons	11 nt	cons	cons	cons	cons	cons	cons	cons	cons	cons	cons	cons	cons
107		1	172833142	172825097	4	6049	-1	1	1907	2920	1	338	0	0	0	1	2987	6811	1	1275	0	0	0	ACGG	Ta-0/L1PA2	Ta1-nd	Primate L1PA	10 pure/75 est (kim dist=0.1135)	cons	cons	cons	cons	cons	mut	cons	cons	no tsd	cons	cons	cons	cons	cons	cons	cons	cons	cons	cons	cons	cons
108		1	172620579	172612532	5	6029	-1	1	1909	2922	1	338	0	0	0	1	2989	6813	1	1275	0	0	0	GAGA	Ta-0/L1PA2	Ta1-nd	Primate L1PA	6 pure/20 est (kim dist=0.2642)	cons	cons	cons	cons	cons	cons	cons	mut	15 nt	cons	cons	cons	cons	cons	cons	cons	cons	cons	cons	cons	cons
109		1	86924385	86916338	3	6036	-1	1	1909	2922	1	338	0	0	0	1	2989	6813	1	1275	0	0	0	ACAG	Ta-0/L1PA2	Ta1-nd	Primate L1PA	2 pure/15 est (kim dist=0.4547)	mut	cons	cons	cons	cons	cons	cons	cons	81 nt	cons	cons	mut	cons	cons	cons	cons	cons	cons	cons	cons	cons
110		1	84297680	84289634	3	6050	-1	1	1908	2921	1	338	0	0	0	1	2988	6812	1	1275	0	0	0	ACAG	Ta-1	Ta1-d	Primate L1PA	29 pure/32 est (kim dist=n/a)	cons	cons	cons	cons	cons	cons	cons	cons	12 nt	cons	cons	cons	cons	cons	cons	cons	cons	cons	cons	cons	cons
103		1	235256422	235248374	5	6033	-1	1	1909	2922	1	338	0	0	0	1	2990	6814	1	1275	0	0	0	ACGG	Ta-0/L1PA2	Ta1-nd	Primate L1PA	10 pure/61 est (kim dist=0.2642)	cons	cons	cons	cons	cons	cons	cons	cons	14 nt	cons	cons	cons	cons	cons	cons	cons	cons	cons	cons	cons	cons
97		1	71750967	71759027	5	6049	1	1	1922	2935	1	338	0	0	0	1	3002	6826	1	1275	0	0	0	ACGG	Ta-0/L1PA2	Ta1-nd	Primate L1PA	15 pure/59 est (kim dist=0.1135)	cons	cons	cons	cons	cons	cons	cons	cons	no tsd	cons	cons	cons	cons	cons	cons	cons	cons	cons	cons	cons	cons
98		1	72125473	72133520	2	6050	1	1	1909	2922	1	338	0	0	0	1	2989	6813	1	1275	0	0	0	ACGA	non canonical	Ta1-nd	Primate L1PA	2 pure/55 est (kim dist=0.2529)	mut	cons	cons	cons	cons	mut	cons	cons	11 nt	cons	cons	cons	cons	cons	cons	cons	cons	cons	cons	cons	cons
99		1	113840343	113848390	23	6050	1	1	1909	2922	1	338	0	0	0	1	2989	6813	1	1275	0	0	0	ACAG	Ta-0/L1PA2	Ta1-nd	Primate L1PA	38 pure/48 est (kim dist=n/a)	cons	cons	cons	cons	cons	mut	cons	cons	no tsd	cons	cons	mut	cons	cons	cons	cons	cons	cons	cons	cons	cons
100		1	119195495	119203542	3	6049	1	1	1909	2922	1	338	0	0	0	1	2989	6813	1	1275	0	0	0	ACGG	Ta-0/L1PA2	Ta1-nd	Primate L1PA	11 pure/42 est (kim dist=0.1135)	cons	cons	cons	cons	cons	cons	cons	cons	no tsd	cons	cons	cons	cons	cons	cons	cons	cons	cons	mut	cons	cons
49		2	16645509	16637461	5	6043	-1	1	1909	2922	1	338	0	0	0	1	2989	6813	1	1275	0	0	0	ACAG	Ta-0/L1PA2	Ta1-nd	Primate L1PA	20 pure/68 est (kim dist=n/a)	cons	cons	cons	cons	cons	cons	cons	cons	no tsd	cons	cons	cons	cons	cons	cons	cons	cons	cons	cons	cons	cons
40		2	158914978	158923014	12	6039	1	1	1900	2913	1	338	0	0	0	1	2980	6804	1	1275	0	0	0	GAGA	Ta-0/L1PA2	Ta1-nd	Primate L1PA	6 pure/38 est (kim dist=0.1694)	cons	cons	cons	cons	cons	mut	cons	mut	11 nt	cons	cons	cons	cons	cons	cons	cons	cons	cons	cons	cons	cons
41		2	166049686	166057733	5	6040	1	1	1909	2922	1	338	0	0	0	1	2989	6813	1	1275	0	0	0	GAGA	non canonical	Ta1-nd	Primate L1PA	17 pure/36 est (kim dist=0.0531)	cons	cons	cons	cons	cons	cons	cons	mut	no tsd	cons	cons	cons	cons	cons	cons	cons	cons	cons	cons	cons	cons
42		2	167552206	167560260	5	6050	1	1	1916	2929	1	338	0	0	0	1	2996	6820	1	1275	0	0	0	ACGG	Ta-0/L1PA2	non canonical	Primate L1PA	13 pure/32 est (kim dist=0.1135)	cons	cons	cons	cons	cons	cons	cons	cons	no tsd	cons	cons	cons	cons	cons	cons	cons	cons	cons	cons	cons	cons
43		2	197477555	197485602	4	6050	1	1	1909	2922	1	338	0	0	0	1	2989	6813	1	1275	0	0	0	ACAG	Ta-1	Ta1-nd	Primate L1PA	30 pure/45 est (kim dist=n/a)	cons	cons	cons	cons	cons	cons	cons	cons	96 nt	cons	cons	cons	cons	cons	cons	cons	cons	cons	cons	cons	cons
45		2	174279386	174271338	2	6042	-1	1	1910	2923	1	338	0	0	0	1	2990	6814	1	1275	0	0	0	GAGA	non canonical	Ta1-nd	Primate L1PA	0 pure/25 est (kim dist=0.1633)	mut	cons	cons	cons	cons	mut	cons	mut	no tsd	cons	cons	cons	cons	cons	cons	cons	cons	cons	cons	cons	cons
44		2	176061972	176053926	4	6050	-1	1	1908	2921	1	338	0	0	0	1	2988	6812	1	1275	0	0	0	ACAG	Ta-1	Ta1-d	Primate L1PA	27 pure/33 est (kim dist=n/a)	cons	cons	cons	cons	cons	cons	cons	cons	no tsd	cons	cons	mut	cons	cons	cons	cons	cons	cons	cons	cons	cons
46		2	129340062	129332015	5	6050	-1	1	1909	2922	1	338	0	0	0	1	2989	6813	1	1275	0	0	0	GAGA	non canonical	Ta1-nd	Primate L1PA	10 pure/52 est (kim dist=0.1058)	cons	cons	cons	cons	cons	cons	cons	mut	11 nt	cons	cons	cons	cons	cons	cons	cons	cons	cons	cons	cons	cons
47		2	102556278	102548232	4	6049	-1	1	1908	2921	1	338	0	0	0	1	2988	6812	1	1275	0	0	0	ACGG	Ta-0/L1PA2	non canonical	Primate L1PA	12 pure/33 est (kim dist=0.1135)	cons	cons	cons	cons	cons	cons	cons	cons	no tsd	cons	cons	cons	cons	cons	cons	cons	cons	cons	cons	cons	cons
48		2	86742905	86734855	3	6049	-1	1	1909	2922	1	338	0	0	0	1	2989	6813	1	1275	0	0	0	GAGG	Ta-0/L1PA2	Ta1-nd	Primate L1PA	12 pure/41 est (kim dist=0.1829)	cons	cons	cons	cons	cons	mut	cons	cons	14 nt	cons	cons	cons	cons	cons	cons	cons	cons	cons	cons	cons	cons
84		3	77902521	77894505	5	6049	-1	1	1878	2891	1	338	0	0	0	1	2958	6782	1	1275	0	0	0	ACGG	Ta-0/L1PA2	Ta1-nd	Primate L1PA	16 pure/47 est (kim dist=0.0514)	cons	cons	cons	cons	cons	cons	cons	cons	no tsd	cons	cons	cons	cons	cons	cons	cons	cons	cons	cons	cons	cons
83		3	81190268	81182221	14	6050	-1	1	1909	2922	1	338	0	0	0	1	2989	6813	1	1275	0	0	0	ACGA	non canonical	Ta1-nd	Primate L1PA	2 pure/68 est (kim dist=0.1829)	mut	cons	cons	cons	cons	mut	cons	cons	no tsd	cons	cons	cons	cons	cons	cons	cons	cons	cons	cons	cons	cons
79		3	160302879	160294833	2	6046	-1	1	1908	2921	1	338	0	0	0	1	2988	6812	1	1275	0	0	0	ACAG	Ta-1	Ta1-d	Primate L1PA	8 pure/27 est (kim dist=0.1829)	cons	cons	cons	cons	cons	cons	cons	cons	no tsd	cons	cons	cons	cons	cons	cons	cons	cons	cons	cons	cons	cons
78		3	131829255	131836613	14	6047	1	1	1220	2233	1	338	0	0	0	1	2300	6124	1	1275	0	0	0	ACAG	Ta-1	Ta1-d	Primate L1PA	24 pure/24 est (kim dist=n/a)	cons	mut	mut	mut	mut	mut	mut	mut	12 nt	cons	cons	cons	cons	cons	cons	cons	cons	cons	cons	cons	cons
82		3	104765105	104757058	5	6046	-1	1	1909	2922	1	338	0	0	0	1	2989	6813	1	1275	0	0	0	ACAG	Ta-0/L1PA2	Ta1-nd	Primate L1PA	16 pure/46 est (kim dist=0.0514)	cons	cons	cons	cons	cons	cons	cons	cons	no tsd	cons	cons	cons	cons	cons	cons	cons	cons	cons	cons	cons	cons
75		3	3978757	3989218	4	6046	1	1	1910	2923	1	338	0	0	0	1	2990	6817	1	1275	0	0	0	ACAG	Ta-1	non canonical	Primate L1PA	27 pure/31 est (kim dist=n/a)	cons	cons	cons	cons	cons	cons	cons	cons	no tsd	cons	cons	cons	cons	cons	cons	cons	cons	cons	cons	cons	cons
76		3	65469005	65477051	3	6030	1	1	1908	2921	1	338	0	0	0	1	2988	6812	1	1275	0	0	0	GAGA	Ta-0/L1PA2	Ta1-nd	Primate L1PA	6 pure/12 est (kim dist=0.8621)	mut	mut	cons	cons	cons	cons	cons	cons	11 nt	cons	cons	cons	cons	cons	cons	cons	cons	cons	cons	cons	mut
77		3	110400408	110408454	2	6040	1	1	1908	2921	1	338	0	0	0	1	2988	6812	1	1275	0	0	0	ACAG	Ta-1	Ta1-d	Primate L1PA	17 pure/17 est (kim dist=0.1759)	cons	cons	cons	cons	cons	cons	cons	cons	no tsd	cons	cons	cons	cons	cons	cons	cons	cons	cons	cons	cons	cons
31		4	91822933	91814887	4	6050	-1	1	1908	2921	1	338	0	0	0	1	2988	6812	1	1275	0	0	0	ACAG	Ta-1	Ta1-d	Primate L1PA	31 pure/119 est (kim dist=n/a)	cons	cons	cons	cons	cons	cons	cons	cons	no tsd	cons	cons	cons	cons	cons	cons	cons	cons	cons	cons	cons	cons
23		4	20769110	20777156	2	6045	1	1	1908	2921	1	338	0	0	0	1	2988	6812	1	1275	0	0	0	ACAG	Ta-1	Ta1-d	Primate L1PA	22 pure/27 est (kim dist=n/a)	cons	cons	cons	cons	cons	cons	cons	cons	no tsd	cons	cons	cons	cons	cons	cons	cons	cons	cons	cons	cons	cons
24		4	59626156	59634204	5	6042	1	1	1910	2923	1	338	0	0	0	1	2990	6814	1	1275	0	0	0	TCAG (unclassified)	non canonical	Ta1-nd	Primate L1PA	19 pure/19 est (kim dist=0.0531)	cons	cons	cons	cons	cons	cons	cons	cons	no tsd	cons	cons	cons	cons	cons	cons	cons	cons	cons	cons	cons	cons
25		4	79487156	79495203	3	6047	1	1	1909	2922	1	338	0	0	0	1	2989	6813	1	1275	0	0	0	ACAG	Ta-0/L1PA2	Ta1-nd	Primate L1PA	6 pure/45 est (kim dist=0.1829)	mut	cons	cons	cons	cons	cons	cons	cons	no tsd	cons	cons	cons	cons	cons	cons	cons	cons	cons	cons	cons	cons
28		4	170680260	170672214	2	6037	-1	1	1908	2921	1	338	0	0	0	1	2988	6812	1	1275	0	0	0	ACAG	Ta-0/L1PA2	Ta1-nd	Primate L1PA	14 pure/21 est (kim dist=0.2426)	cons	cons	cons	cons	cons	mut	cons	cons	11 nt	cons	cons	mut	cons	cons	cons	cons	cons	cons	cons	cons	cons
27		4	113034403	113042450	4	6043	1	1	1909	2922	1	338	0	0	0	1	2989	6813	1	1275	0	0	0	ACAG	Ta-0/L1PA2	non canonical	Primate L1PA	19 pure/43 est (kim dist=0.0531)	mut	cons	cons	cons	cons	cons	cons	cons	no tsd	cons	cons	cons	cons	cons	cons	cons	cons	cons	cons	cons	cons
30		4	94785514	94777468	3	6042	-1	1	1908	2921	1	338	0	0	0	1	2988	6812	1	1275	0	0	0	ACAG	Ta-1	Ta1-d	Primate L1PA	18 pure/25 est (kim dist=0.0514)	cons	cons	cons	cons	cons	cons	cons	cons	13 nt	cons	cons	cons	cons	cons	cons	cons	cons	cons	cons	cons	cons
29		4	137441155	137433109	4	6050	-1	1	1908	2921	1	338	0	0	0	1	2988	6812	1	1275	0	0	0	ACAG	Ta-1	Ta1-d	Primate L1PA	22 pure/50 est (kim dist=n/a)	cons	cons	cons	cons	cons	cons	cons	cons	11 nt	cons	cons	cons	cons	cons	cons	cons	cons	cons	cons	cons	cons
26		4	81076890	81084940	6	6050	1	1	1912	2925	1	338	0	0	0	1	2992	6816	1	1275	0	0	0	ACAG	Ta-1	Ta1-d	Primate L1PA	11 pure/27 est (kim dist=0.1135)	cons	cons	cons	cons	cons	cons	cons	cons	11 nt	cons	cons	cons	cons	cons	cons	cons	cons	cons	cons	cons	cons
32		4	75868823	75860776	5	6050	-1	1	1909	2922	1	338	0	0	0	1	2989	6813	1	1275	0	0	0	ACAG	Ta-0/L1PA2	Ta1-nd	Primate L1PA	28 pure/42 est (kim dist=n/a)	mut	cons	mut	cons	cons	cons	cons	cons	11 nt	cons	cons	cons	cons	cons	cons	cons	cons	cons	cons	cons	cons
59		5	108621986	108630032	4	6040	1	1	1908	2921	1	338	0	0	0	1	2988	6812	1	1275	0	0	0	ACAG	Ta-1	Ta1-d	Primate L1PA	17 pure/27 est (kim dist=0.0514)	cons	cons	cons	cons	cons	mut	cons	cons	no tsd	cons	cons	cons	cons	cons	cons	cons	cons	cons	cons	cons	cons
58		5	103881185	103889231	3	6035	1	1	1908	2921	1	338	0	0	0	1	2988	6812	1	1275	0	0	0	ACAG	Ta-1	Ta1-d	Primate L1PA	12 pure/40 est (kim dist=0.1829)	cons	cons	cons	cons	cons	cons	cons	cons	17 nt	cons	cons	cons	cons	cons	cons	cons	cons	cons	cons	cons	cons
55		5	39822507	39830555	5	6050	1	1	1910	2923	1	338	0	0	0	1	2990	6814	1	1275	0	0	0	ACGA	non canonical	non canonical	Primate L1PA	2 pure/14 est (kim dist=0.4547)	mut	mut	cons	cons	cons	cons	cons	cons	no tsd	cons	cons	cons	cons	cons	cons	cons	cons	cons	cons	cons	cons
60		5	110664827	110672874	9	6040	1	1	1909	2922	1	338	0	0	0	1	2989	6813	1	1275	0	0	0	ACGG	Ta-0/L1PA2	Ta1-nd	Primate L1PA	7 pure/31 est (kim dist=0.1829)	cons	cons	mut	cons	cons	cons	cons	cons	no tsd	cons	mut	cons	cons	cons	cons	cons	cons	cons	cons	cons	cons
61		5	145968234	145976285	8	6050	1	1	1913	2926	1	338	0	0	0	1	2993	6817	1	1275	0	0	0	ACGG	non canonical	Ta1-nd	Primate L1PA	11 pure/69 est (kim dist=0.1135)	cons	cons	cons	cons	cons	cons	cons	cons	13 nt	cons	cons	cons	cons	cons	cons	cons	cons	cons	cons	cons	cons
66		5	79117525	79109478	8	6048	-1	1	1909	2922	1	338	0	0	0	1	2989	6813	1	1275	0	0	0	ACGG	non canonical	Ta1-nd	Primate L1PA	12 pure/49 est (kim dist=0.1135)	cons	cons	cons	cons	cons	cons	cons	cons	no tsd	cons	cons	cons	cons	cons	cons	cons	cons	cons	cons	cons	cons
65		5	138376079	138368026	5	6033	-1	1	1909	2922	1	338	0	0	0	1	2989	6819	1	1275	0	0	0	GAGA	non canonical	Ta1-nd	Primate L1PA	10 pure/61 est (kim dist=0.1633)	cons	cons	cons	cons	cons	cons	cons	mut	no tsd	cons	cons	cons	cons	cons	cons	cons	cons	cons	cons	cons	cons
64		5	152253228	152245194	1	6049	-1	1	1896	2909	1	338	0	0	0	1	2976	6800	1	1275	0	0	0	ACAG	Ta-0/L1PA2	Ta1-nd	Primate L1PA	26 pure/43 est (kim dist=n/a)	cons	cons	cons	cons	cons	cons	cons	cons	14 nt	cons	cons	mut	cons	cons	cons	cons	cons	cons	cons	cons	cons
63		5	172769439	172761392	5	6045	-1	1	1909	2922	1	338	0	0	0	1	2989	6813	1	1275	0	0	0	ACAG	Ta-1	Ta1-nd	Primate L1PA	16 pure/41 est (kim dist=0.0514)	cons	cons	cons	cons	cons	cons	cons	cons	no tsd	cons	cons	cons	cons	cons	cons	cons	cons	cons	cons	cons	cons
57		5	101493958	101502005	4	6045	1	1	1909	2922	1	338	0	0	0	1	2989	6813	1	1275	0	0	0	ACGG	Ta-0/L1PA2	non canonical	Primate L1PA	10 pure/84 est (kim dist=0.0531)	cons	cons	cons	cons	cons	cons	cons	cons	no tsd	cons	cons	cons	cons	cons	cons	cons	cons	mut	cons	cons	cons
56		5	57714757	57722804	5	6048	1	1	1909	2922	1	338	0	0	0	1	2989	6813	1	1275	0	0	0	ACAG	Ta-0/L1PA2	Ta1-nd	Primate L1PA	14 pure/34 est (kim dist=0.0514)	cons	cons	cons	cons	cons	cons	cons	cons	15 nt	cons	cons	cons	cons	cons	cons	cons	cons	cons	cons	cons	cons
112		6	44945348	44953395	2	6047	1	1	1909	2922	1	338	0	0	0	1	2989	6813	1	1275	0	0	0	ACGA	non canonical	Ta1-nd	Primate L1PA	0 pure/35 est (kim dist=0.1829)	mut	cons	cons	mut	cons	cons	cons	cons	291 nt	cons	cons	mut	cons	cons	cons	cons	cons	cons	cons	cons	cons
121		6	2370038	2361991	5	6039	-1	1	1909	2922	1	338	0	0	0	1	2989	6813	1	1275	0	0	0	ACAG	Ta-0/L1PA2	Ta1-nd	Primate L1PA	16 pure/25 est (kim dist=0.1095)	cons	cons	cons	cons	cons	cons	cons	cons	11 nt	cons	cons	cons	cons	cons	cons	cons	cons	cons	cons	cons	cons
119		6	73762132	73754085	5	6046	-1	1	1909	2922	1	338	0	0	0	1	2989	6813	1	1275	0	0	0	ACAG	non canonical	Ta1-nd	Primate L1PA	18 pure/26 est (kim dist=0.0514)	cons	cons	cons	cons	cons	cons	cons	cons	no tsd	cons	cons	cons	cons	cons	cons	cons	cons	cons	cons	cons	cons
118		6	133390580	133382535	5	6050	-1	1	1908	2921	1	338	0	0	0	1	2988	6812	1	1275	0	0	0	ACAG	Ta-1	Ta1-d	Primate L1PA	38 pure/49 est (kim dist=n/a)	cons	cons	cons	cons	cons	cons	cons	cons	11 nt	cons	cons	cons	cons	cons	cons	cons	cons	cons	cons	cons	cons
117		6	156723076	156731116	5	6037	1	1	1902	2915	1	338	0	0	0	1	2982	6806	1	1275	0	0	0	GAGA	non canonical	Ta1-nd	Primate L1PA	13 pure/13 est (kim dist=0.3012)	cons	cons	cons	cons	cons	cons	cons	mut	no tsd	cons	mut	cons	cons	cons	cons	cons	cons	cons	cons	cons	cons
116		6	129360222	129368268	2	6050	1	1	1908	2921	1	338	0	0	0	1	2988	6812	1	1275	0	0	0	ACAG	Ta-1	Ta1-d	Primate L1PA	2 pure/43 est (kim dist=0.0531)	mut	cons	cons	cons	cons	cons	cons	cons	13 nt	cons	cons	cons	cons	cons	cons	cons	cons	cons	cons	cons	cons
115		6	117528986	117537033	5	6036	1	1	1909	2922	1	338	0	0	0	1	2989	6813	1	1275	0	0	0	ACGG	Ta-0/L1PA2	Ta1-nd	Primate L1PA	13 pure/77 est (kim dist=0.2642)	cons	cons	cons	cons	cons	cons	cons	cons	11 nt	cons	cons	cons	cons	cons	cons	cons	cons	cons	cons	cons	cons
113		6	73335555	73343602	4	6042	1	1	1909	2922	1	338	0	0	0	1	2989	6813	1	1275	0	0	0	GAGA	non canonical	Ta1-nd	Primate L1PA	10 pure/33 est (kim dist=0.1694)	cons	cons	cons	cons	cons	cons	cons	mut	no tsd	cons	cons	cons	cons	cons	cons	cons	cons	cons	cons	cons	cons
114		6	105042959	105051006	5	6042	1	1	1909	2922	1	338	0	0	0	1	2989	6813	1	1275	0	0	0	GAGA	Ta-0/L1PA2	Ta1-nd	Primate L1PA	13 pure/35 est (kim dist=0.1058)	cons	cons	cons	cons	cons	cons	cons	mut	11 nt	cons	cons	cons	cons	cons	cons	cons	cons	cons	cons	cons	cons
68		7	141273983	141265937	4	6050	-1	1	1908	2921	1	338	0	0	0	1	2988	6812	1	1275	0	0	0	ACAG	Ta-1	Ta1-d	Primate L1PA	14 pure/51 est (kim dist=0.0514)	cons	cons	cons	cons	cons	cons	cons	cons	no tsd	cons	cons	mut	cons	cons	cons	cons	cons	cons	cons	cons	cons
67		7	30444382	30452432	4	6050	1	1	1909	2922	1	338	0	0	0	1	2989	6813	1	1275	0	0	0	ACAG	Ta-1	Ta1-nd	Primate L1PA	11 pure/53 est (kim dist=0.2529)	cons	cons	cons	cons	cons	cons	cons	cons	no tsd	mut	cons	cons	cons	cons	cons	cons	cons	cons	cons	cons	cons
69		7	113210445	113202400	1	6042	-1	1	1907	2920	1	338	0	0	0	1	2987	6811	1	1275	0	0	0	ACAG	Ta-1	Ta1-d	Primate L1PA	19 pure/19 est (kim dist=0.0531)	cons	cons	cons	cons	cons	cons	cons	cons	no tsd	cons	cons	cons	cons	cons	cons	cons	cons	cons	cons	cons	cons
71		7	110141330	110133283	14	6049	-1	1	1909	2922	1	338	0	0	0	1	2989	6813	1	1275	0	0	0	TCGG (unclassified)	Ta-0/L1PA2	Ta1-nd	Primate L1PA	13 pure/31 est (kim dist=0.1135)	cons	cons	cons	cons	cons	mut	cons	cons	no tsd	cons	cons	cons	cons	cons	cons	cons	cons	cons	cons	cons	cons
72		7	93261929	93253882	5	6050	-1	1	1909	2922	1	338	0	0	0	1	2989	6813	1	1275	0	0	0	ACGG	Ta-0/L1PA2	Ta1-nd	Primate L1PA	13 pure/47 est (kim dist=0.1135)	cons	mut	cons	cons	cons	cons	cons	cons	no tsd	cons	cons	cons	cons	cons	cons	cons	cons	cons	cons	cons	cons
70		7	110677840	110669794	2	6037	-1	1	1908	2921	1	338	0	0	0	1	2988	6812	1	1275	0	0	0	ACAG	Ta-1	Ta1-d	Primate L1PA	14 pure/35 est (kim dist=0.1759)	cons	cons	cons	cons	cons	cons	cons	cons	14 nt	cons	cons	cons	cons	cons	cons	cons	cons	cons	cons	cons	cons
74		7	49697445	49689397	3	6050	-1	1	1908	2921	1	338	0	0	0	1	2988	6812	1	1275	0	0	0	ACAG	Ta-1	Ta1-d	Primate L1PA	0 pure/37 est (kim dist=0.0531)	cons	cons	cons	cons	cons	cons	cons	cons	no tsd	cons	cons	cons	cons	cons	cons	cons	cons	cons	cons	cons	cons
6		8	73957382	73949333	5	6050	-1	1	1912	2925	1	338	0	0	0	1	2992	6816	1	1275	0	0	0	ACAG	Ta-1	Ta1-d	Primate L1PA	32 pure/34 est (kim dist=n/a)	cons	cons	cons	cons	cons	cons	cons	cons	no tsd	cons	cons	cons	cons	cons	cons	cons	cons	cons	cons	cons	cons
2		8	121428793	121436838	607	6047	1	1	1907	2920	1	338	0	0	0	1	2987	6811	1	1275	0	0	0	GAGA	Ta-0/L1PA2	Ta1-nd	Primate L1PA	17 pure/28 est (kim dist=0.0514)	cons	mut	mut	mut	mut	mut	cons	cons	no tsd	cons	cons	cons	cons	cons	cons	cons	cons	cons	cons	cons	cons
5		8	129541450	129533404	4	6047	-1	1	1908	2921	1	338	0	0	0	1	2988	6812	1	1275	0	0	0	ACAG	Ta-1	Ta1-d	Primate L1PA	24 pure/90 est (kim dist=n/a)	cons	cons	cons	cons	cons	cons	cons	cons	no tsd	cons	cons	cons	cons	cons	cons	cons	cons	cons	cons	cons	cons
4		8	135159201	135151155	3	6050	-1	1	1908	2921	1	338	0	0	0	1	2988	6812	1	1275	0	0	0	ACAG	Ta-0/L1PA2	Ta1-d	Primate L1PA	32 pure/37 est (kim dist=n/a)	cons	cons	cons	cons	cons	cons	cons	cons	14 nt	cons	cons	cons	cons	cons	cons	cons	cons	cons	cons	cons	cons
1		8	92639059	92647108	14	6050	1	1	1909	2922	1	338	0	0	0	1	2989	6813	1	1275	0	0	0	ACGG	Ta-0/L1PA2	Ta1-nd	Primate L1PA	13 pure/37 est (kim dist=0.1829)	cons	cons	cons	cons	cons	mut	cons	mut	no tsd	cons	cons	cons	cons	cons	cons	cons	cons	cons	cons	cons	cons
3		8	126663260	126671306	53	6050	1	1	1908	2921	1	338	0	0	0	1	2988	6812	1	1275	0	0	0	ACAG	Ta-1	Ta1-d	Primate L1PA	36 pure/47 est (kim dist=n/a)	cons	cons	cons	cons	cons	mut	cons	cons	no tsd	cons	cons	mut	cons	cons	cons	cons	cons	cons	cons	cons	cons
122		9	91950704	91958751	5	6050	1	1	1909	2922	1	338	0	0	0	1	2989	6813	1	1275	0	0	0	ACAG	Ta-1	Ta1-nd	Primate L1PA	7 pure/33 est (kim dist=0.1829)	cons	cons	mut	cons	cons	cons	cons	cons	no tsd	cons	cons	cons	cons	cons	cons	cons	cons	cons	cons	cons	cons
123		9	97498681	97506721	8	6046	1	1	1906	2919	1	338	0	0	0	1	2986	6810	1	1275	0	0	0	ACAG	Ta-1	Ta1-nd	Primate L1PA	9 pure/27 est (kim dist=0.1135)	cons	cons	cons	cons	mut	cons	mut	cons	no tsd	cons	cons	cons	cons	cons	cons	cons	cons	cons	cons	cons	cons
125		9	19533232	19525185	4	6047	-1	1	1909	2922	1	338	0	0	0	1	2989	6813	1	1275	0	0	0	ACGA	non canonical	Ta1-nd	Primate L1PA	9 pure/40 est (kim dist=0.1829)	cons	cons	cons	cons	cons	cons	mut	cons	no tsd	cons	cons	mut	cons	cons	cons	cons	cons	cons	cons	cons	mut
38		10	33846813	33838766	3	6050	-1	1	1909	2922	1	338	0	0	0	1	2989	6813	1	1275	0	0	0	ACAG	Ta-0/L1PA2	Ta1-nd	Primate L1PA	8 pure/83 est (kim dist=0.1135)	cons	cons	cons	cons	cons	cons	cons	cons	11 nt	cons	cons	cons	cons	cons	cons	cons	cons	cons	cons	cons	cons
35		10	111569207	111561159	5	6050	-1	1	1909	2922	1	338	0	0	0	1	2989	6813	1	1275	0	0	0	ACAG	Ta-0/L1PA2	Ta1-nd	Primate L1PA	12 pure/77 est (kim dist=0.1633)	cons	cons	cons	cons	cons	cons	cons	cons	no tsd	cons	cons	cons	cons	cons	cons	cons	cons	cons	cons	cons	cons
36		10	108601362	108593315	4	6050	-1	1	1909	2922	1	338	0	0	0	1	2989	6813	1	1275	0	0	0	GAGA	Ta-0/L1PA2	Ta1-nd	Primate L1PA	0 pure/41 est (kim dist=0.3616)	mut	cons	cons	cons	mut	cons	cons	mut	no tsd	cons	cons	cons	cons	cons	cons	cons	cons	cons	cons	cons	cons
37		10	100539720	100531673	5	6049	-1	1	1909	2922	1	338	0	0	0	1	2989	6813	1	1275	0	0	0	ACGG	Ta-0/L1PA2	Ta1-nd	Primate L1PA	11 pure/69 est (kim dist=0.1829)	cons	cons	cons	cons	cons	cons	cons	cons	no tsd	cons	cons	cons	cons	cons	cons	cons	cons	cons	cons	cons	cons
39		10	19424555	19416507	2	6032	-1	1	1910	2923	1	338	0	0	0	1	2990	6814	1	1275	0	0	0	ACGG	Ta-0/L1PA2	Ta1-nd	Primate L1PA	9 pure/35 est (kim dist=0.1829)	cons	cons	cons	cons	cons	mut	cons	mut	11 nt	cons	cons	cons	cons	cons	cons	cons	cons	cons	cons	cons	cons
34		10	5276315	5284362	5	6040	1	1	1909	2922	1	338	0	0	0	1	2989	6813	1	1275	0	0	0	ACAG	Ta-1	Ta1-nd	Primate L1PA	17 pure/19 est (kim dist=0.1095)	cons	cons	cons	cons	cons	cons	cons	cons	no tsd	cons	cons	cons	cons	cons	cons	cons	cons	cons	cons	cons	cons
8		11	24305071	24313117	3	6050	1	1	1908	2921	1	338	0	0	0	1	2988	6812	1	1275	0	0	0	ACAG	Ta-1	Ta1-d	Primate L1PA	39 pure/49 est (kim dist=n/a)	cons	cons	cons	cons	cons	cons	cons	cons	no tsd	cons	cons	cons	cons	cons	cons	cons	cons	cons	cons	cons	cons
9		11	60055206	60063253	5	6050	1	1	1909	2922	1	338	0	0	0	1	2989	6813	1	1275	0	0	0	ACGA	Ta-0/L1PA2	Ta1-nd	Primate L1PA	14 pure/31 est (kim dist=0.1095)	cons	cons	cons	cons	cons	cons	cons	cons	11 nt	cons	cons	cons	cons	cons	cons	cons	cons	cons	cons	cons	cons
10		11	92508451	92516501	2	6050	1	1	1912	2925	1	338	0	0	0	1	2992	6816	1	1275	0	0	0	ACAG	Ta-1	Ta1-d	Primate L1PA	27 pure/32 est (kim dist=n/a)	cons	cons	cons	cons	cons	cons	cons	cons	no tsd	cons	cons	cons	cons	cons	cons	cons	cons	cons	cons	cons	cons
11		11	92792785	92800835	16	6050	1	1	1912	2925	1	338	0	0	0	1	2992	6816	1	1275	0	0	0	ACAG	Ta-1	Ta1-d	Primate L1PA	17 pure/42 est (kim dist=0.0514)	cons	cons	cons	cons	cons	mut	cons	cons	no tsd	cons	cons	cons	cons	cons	cons	cons	cons	cons	cons	cons	cons
12		11	94808026	94816072	3	6049	1	1	1908	2921	1	338	0	0	0	1	2988	6812	1	1275	0	0	0	ACAG	Ta-1	Ta1-d	Primate L1PA	26 pure/29 est (kim dist=n/a)	cons	cons	cons	cons	cons	cons	cons	cons	no tsd	cons	cons	cons	cons	cons	cons	cons	cons	cons	cons	cons	cons
13		11	108560465	108552418	4	6049	-1	1	1909	2922	1	338	0	0	0	1	2989	6813	1	1275	0	0	0	ACGG	Ta-0/L1PA2	Ta1-nd	Primate L1PA	7 pure/70 est (kim dist=0.1135)	mut	mut	cons	cons	cons	cons	cons	cons	no tsd	cons	cons	cons	cons	cons	cons	cons	cons	cons	cons	cons	cons
14		11	89779917	89771867	5	6050	-1	1	1909	2922	1	338	0	0	0	1	2989	6813	1	1275	0	0	0	ACGG	Ta-0/L1PA2	Ta1-nd	Primate L1PA	2 pure/98 est (kim dist=0.2642)	mut	cons	cons	cons	cons	cons	cons	cons	no tsd	cons	cons	cons	cons	cons	cons	cons	cons	cons	cons	cons	cons
15		11	78073499	78065452	4	6034	-1	1	1909	2922	1	338	0	0	0	1	2989	6813	1	1275	0	0	0	ACAG	Ta-1	Ta1-nd	Primate L1PA	11 pure/19 est (kim dist=0.3283)	cons	cons	cons	cons	cons	cons	cons	cons	no tsd	cons	cons	cons	cons	cons	cons	cons	cons	cons	cons	cons	cons
53		12	91230897	91238944	9	6038	1	1	1909	2922	1	338	0	0	0	1	2989	6813	1	1275	0	0	0	ACGA	non canonical	Ta1-nd	Primate L1PA	14 pure/17 est (kim dist=0.2529)	cons	cons	mut	cons	cons	cons	cons	cons	no tsd	cons	mut	cons	cons	cons	cons	cons	cons	cons	cons	cons	cons
51		12	56325527	56333563	7	6035	1	1	1898	2911	1	338	0	0	0	1	2978	6802	1	1275	0	0	0	GAGA	non canonical	Ta1-nd	Primate L1PA	2 pure/12 est (kim dist=0.8621)	mut	cons	mut	cons	cons	mut	cons	mut	82 nt	cons	cons	cons	cons	cons	cons	cons	cons	cons	cons	cons	cons
54		12	125356542	125348496	5	6046	-1	1	1908	2921	1	338	0	0	0	1	2988	6812	1	1275	0	0	0	ACAG	Ta-1	Ta1-d	Primate L1PA	23 pure/60 est (kim dist=n/a)	cons	cons	cons	cons	cons	cons	cons	cons	no tsd	cons	cons	cons	cons	cons	cons	cons	cons	cons	cons	cons	cons
50		12	53467620	53475667	8	6050	1	1	1909	2922	1	338	0	0	0	1	2989	6813	1	1275	0	0	0	ACGG	non canonical	Ta1-nd	Primate L1PA	11 pure/47 est (kim dist=0.1135)	cons	cons	cons	cons	cons	cons	cons	cons	no tsd	cons	cons	cons	cons	cons	cons	cons	cons	cons	cons	cons	cons
52		12	62874633	62882679	4	6050	1	1	1908	2921	1	338	0	0	0	1	2988	6812	1	1275	0	0	0	AAGA	non canonical	Ta1-nd	Primate L1PA	13 pure/33 est (kim dist=0.0514)	cons	cons	cons	cons	mut	cons	cons	mut	no tsd	cons	cons	cons	cons	cons	cons	cons	cons	cons	cons	cons	cons
126		13	39827424	39835472	4	6033	1	1	1910	2923	1	338	0	0	0	1	2990	6814	1	1275	0	0	0	GAGA	Ta-0/L1PA2	Ta1-nd	Primate L1PA	9 pure/58 est (kim dist=0.3440)	cons	cons	cons	cons	cons	mut	cons	mut	no tsd	cons	cons	mut	cons	cons	cons	cons	cons	cons	cons	cons	cons
128		13	29120876	29112830	33	6047	-1	1	1908	2921	1	338	0	0	0	1	2988	6812	1	1275	0	0	0	ACAG	Ta-1	Ta1-d	Primate L1PA	24 pure/27 est (kim dist=n/a)	cons	cons	cons	cons	cons	mut	cons	cons	no tsd	cons	cons	cons	cons	cons	cons	cons	cons	cons	cons	cons	cons
127		13	41896015	41904062	1	6045	1	1	1909	2922	1	338	0	0	0	1	2989	6813	1	1275	0	0	0	GAGA	non canonical	non canonical	Primate L1PA	9 pure/25 est (kim dist=0.0514)	cons	cons	cons	cons	cons	cons	cons	mut	11 nt	cons	cons	cons	cons	cons	cons	cons	cons	cons	cons	cons	cons
138		14	70082759	70090806	8	6046	1	1	1909	2922	1	338	0	0	0	1	2989	6813	1	1275	0	0	0	ACAG	Ta-0/L1PA2	Ta1-nd	Primate L1PA	23 pure/65 est (kim dist=n/a)	cons	cons	cons	cons	cons	cons	cons	cons	no tsd	cons	cons	cons	cons	cons	cons	cons	cons	cons	cons	cons	cons
140		14	26175347	26167300	2	6050	-1	1	1909	2922	1	338	0	0	0	1	2989	6813	1	1275	0	0	0	GAGA	Ta-0/L1PA2	Ta1-nd	Primate L1PA	12 pure/38 est (kim dist=0.1095)	cons	cons	mut	cons	cons	cons	cons	mut	no tsd	cons	cons	cons	cons	cons	cons	cons	cons	cons	cons	cons	cons
139		14	62660208	62652164	8	6043	-1	1	1906	2919	1	338	0	0	0	1	2986	6810	1	1275	0	0	0	ACAG	Ta-0/L1PA2	Ta1-nd	Primate L1PA	19 pure/19 est (kim dist=0.0531)	cons	cons	cons	cons	cons	cons	mut	cons	no tsd	cons	cons	cons	cons	cons	cons	cons	cons	cons	cons	cons	cons
137		15	53012592	53004545	3	6050	-1	1	1909	2922	1	338	0	0	0	1	2989	6813	1	1275	0	0	0	ACAG	Ta-0/L1PA2	Ta1-nd	Primate L1PA	14 pure/76 est (kim dist=0.0531)	cons	cons	cons	cons	cons	cons	cons	cons	no tsd	cons	cons	cons	cons	cons	cons	cons	cons	cons	cons	cons	cons
136		15	92018631	92026678	5	6050	1	1	1909	2922	1	338	0	0	0	1	2989	6813	1	1275	0	0	0	GAGA	Ta-0/L1PA2	Ta1-nd	Primate L1PA	2 pure/45 est (kim dist=0.3440)	mut	cons	mut	cons	cons	cons	cons	mut	no tsd	cons	cons	cons	cons	cons	cons	cons	cons	cons	cons	cons	cons
135		15	85853122	85861169	5	6042	1	1	1909	2922	1	338	0	0	0	1	2989	6813	1	1275	0	0	0	ACAG	Ta-0/L1PA2	Ta1-nd	Primate L1PA	19 pure/23 est (kim dist=0.0514)	cons	cons	cons	cons	cons	cons	cons	cons	11 nt	cons	cons	cons	cons	cons	cons	cons	cons	cons	cons	cons	cons
134		15	69252526	69260562	7	6050	1	1	1898	2911	1	338	0	0	0	1	2978	6802	1	1275	0	0	0	GAGG	Ta-0/L1PA2	Ta1-nd	Primate L1PA	10 pure/75 est (kim dist=0.1829)	cons	cons	cons	cons	cons	cons	cons	cons	no tsd	cons	cons	cons	cons	cons	cons	cons	cons	cons	cons	cons	cons
133		15	68808045	68815567	4	6048	1	1	1384	2397	1	338	0	0	0	1	2464	6288	1	1275	0	0	0	ACAG	Ta-0/L1PA2	Ta1-d	Primate L1PA	25 pure/27 est (kim dist=n/a)	cons	mut	mut	mut	mut	cons	cons	cons	11 nt	cons	cons	mut	cons	cons	cons	cons	cons	cons	cons	cons	cons
17		16	82227355	82235416	4	6050	1	1	1923	2936	1	338	0	0	0	1	3003	6827	1	1275	0	0	0	ACAG	Ta-1	Ta1-d	Primate L1PA	18 pure/38 est (kim dist=0.0514)	cons	cons	cons	cons	cons	cons	cons	cons	no tsd	cons	cons	cons	cons	cons	cons	cons	cons	cons	cons	cons	cons
18		16	33669582	33661532	2	6049	-1	1	1912	2925	1	338	0	0	0	1	2992	6816	1	1275	0	0	0	ACAG	Ta-1	Ta1-d	Primate L1PA	26 pure/33 est (kim dist=n/a)	cons	cons	cons	cons	cons	cons	cons	cons	no tsd	cons	cons	cons	cons	cons	cons	cons	cons	cons	cons	cons	cons
19		16	20968527	20960483	4	6042	-1	1	1910	2923	1	338	0	0	0	1	2990	6814	1	1275	0	0	0	GAGA	non canonical	Ta1-nd	Primate L1PA	2 pure/21 est (kim dist=0.2426)	mut	cons	cons	cons	cons	cons	cons	mut	137 nt	cons	cons	cons	cons	cons	mut	cons	cons	cons	cons	cons	cons
20		16	18747109	18739063	233	6048	-1	1	1908	2921	1	338	0	0	0	1	2988	6812	1	1275	0	0	0	ACAG	Ta-0/L1PA2	Ta1-nd	Primate L1PA	14 pure/60 est (kim dist=0.0514)	cons	mut	cons	cons	cons	mut	cons	cons	no tsd	cons	cons	cons	cons	cons	cons	cons	cons	cons	cons	cons	cons
22		16	9592882	9584835	2	6049	-1	1	1909	2922	1	338	0	0	0	1	2989	6813	1	1275	0	0	0	ACGG	Ta-0/L1PA2	Ta1-nd	Primate L1PA	13 pure/53 est (kim dist=0.1829)	cons	cons	cons	cons	cons	cons	cons	cons	11 nt	cons	cons	cons	cons	mut	cons	cons	cons	cons	cons	cons	cons
21		16	16848928	16840881	14	6050	-1	1	1909	2922	1	338	0	0	0	1	2989	6813	1	1275	0	0	0	ACAG	Ta-0/L1PA2	Ta1-nd	Primate L1PA	32 pure/39 est (kim dist=n/a)	cons	cons	cons	cons	cons	mut	cons	cons	no tsd	cons	cons	cons	cons	cons	cons	cons	cons	cons	cons	cons	cons
16		16	61978477	61986525	6	6032	1	1	1910	2923	1	338	0	0	0	1	2990	6814	1	1275	0	0	0	GAGA	Ta-0/L1PA2	Ta1-nd	Primate L1PA	9 pure/13 est (kim dist=0.5573)	cons	cons	mut	cons	cons	mut	cons	mut	no tsd	mut	cons	cons	cons	cons	cons	cons	cons	cons	cons	cons	cons
33		17	9459026	9467073	1	6030	1	1	1909	2922	1	338	0	0	0	1	2989	6813	1	1275	0	0	0	ACGG	Ta-0/L1PA2	Ta1-nd	Primate L1PA	7 pure/23 est (kim dist=0.2642)	cons	cons	mut	cons	cons	cons	cons	mut	no tsd	cons	cons	cons	cons	cons	cons	cons	cons	cons	cons	cons	cons
141		18	33652698	33663267	4	6025	1	1	1909	2922	1	338	0	0	0	1	2989	6813	1	1275	0	0	0	ACGG	Ta-0/L1PA2	non canonical	Primate L1PA	12 pure/42 est (kim dist=0.1135)	cons	cons	cons	cons	cons	cons	cons	cons	no tsd	cons	cons	cons	cons	cons	cons	cons	cons	cons	cons	cons	cons
142		18	66571799	66563752	2	6036	-1	1	1909	2922	1	338	0	0	0	1	2989	6813	1	1275	0	0	0	ACAG	Ta-0/L1PA2	Ta1-nd	Primate L1PA	13 pure/24 est (kim dist=0.1829)	cons	cons	cons	cons	cons	cons	cons	cons	no tsd	cons	cons	cons	cons	cons	cons	cons	cons	cons	cons	cons	cons
143		18	55229185	55221138	3	6041	-1	1	1909	2922	1	338	0	0	0	1	2989	6813	1	1275	0	0	0	ACGA	non canonical	Ta1-nd	Primate L1PA	17 pure/20 est (kim dist=0.0514)	cons	cons	cons	cons	cons	cons	cons	cons	11 nt	cons	cons	cons	cons	cons	cons	cons	cons	cons	cons	cons	cons
144		18	46131359	46123312	4	6050	-1	1	1909	2922	1	338	0	0	0	1	2989	6813	1	1275	0	0	0	ACGG	Ta-0/L1PA2	Ta1-nd	Primate L1PA	11 pure/39 est (kim dist=0.1135)	cons	cons	cons	cons	cons	cons	cons	cons	17 nt	cons	cons	cons	cons	cons	cons	cons	cons	cons	cons	cons	cons
145		18	20460037	20451991	3	6050	-1	1	1908	2921	1	338	0	0	0	1	2988	6812	1	1275	0	0	0	GAGA	non canonical	non canonical	Primate L1PA	16 pure/32 est (kim dist=0.0514)	cons	cons	cons	cons	cons	cons	cons	mut	no tsd	cons	cons	mut	cons	cons	cons	cons	cons	cons	cons	cons	cons
131		20	12736697	12728650	5	6043	-1	1	1909	2922	1	338	0	0	0	1	2989	6813	1	1275	0	0	0	ACAG	Ta-0/L1PA2	Ta1-nd	Primate L1PA	7 pure/28 est (kim dist=0.1829)	cons	cons	cons	cons	cons	cons	cons	cons	no tsd	cons	cons	cons	cons	cons	cons	cons	cons	cons	cons	cons	cons
132		20	7051849	7043815	5	6043	-1	1	1896	2909	1	338	0	0	0	1	2976	6800	1	1275	0	0	0	ACAG	Ta-0/L1PA2	Ta1-nd	Primate L1PA	20 pure/22 est (kim dist=n/a)	cons	cons	cons	cons	cons	cons	cons	cons	no tsd	cons	cons	cons	cons	cons	cons	cons	cons	cons	cons	cons	cons
130		22	47774610	47766564	1	6039	-1	1	1908	2921	1	338	0	0	0	1	2988	6812	1	1275	0	0	0	ACAG	Ta-1	Ta1-nd	Primate L1PA	16 pure/18 est (kim dist=0.1759)	cons	cons	cons	cons	cons	cons	cons	cons	no tsd	cons	cons	cons	cons	cons	cons	cons	cons	cons	cons	cons	cons
129		22	27388270	27396317	4	6046	1	1	1909	2922	1	338	0	0	0	1	2989	6813	1	1275	0	0	0	ACAG	Ta-1	Ta1-nd	Primate L1PA	13 pure/27 est (kim dist=0.1058)	cons	cons	cons	cons	cons	cons	cons	cons	11 nt	cons	cons	cons	cons	cons	cons	cons	cons	cons	cons	cons	cons
96		X	11870356	11862310	4	6050	-1	1	1908	2921	1	338	0	0	0	1	2988	6812	1	1275	0	0	0	ACAG	Ta-1	Ta1-d	Primate L1PA	27 pure/72 est (kim dist=n/a)	cons	cons	cons	cons	cons	cons	cons	cons	11 nt	cons	cons	cons	cons	cons	cons	cons	cons	cons	cons	cons	cons
92		X	54168905	54160858	3	6050	-1	1	1909	2922	1	338	0	0	0	1	2989	6813	1	1275	0	0	0	ACAG	Ta-1	Ta1-nd	Primate L1PA	26 pure/85 est (kim dist=n/a)	cons	cons	cons	cons	cons	cons	cons	cons	82 nt	cons	cons	cons	cons	cons	cons	cons	cons	mut	cons	cons	cons
90		X	82208303	82200256	4	6050	-1	1	1909	2922	1	338	0	0	0	1	2989	6813	1	1275	0	0	0	ACGG	Ta-0/L1PA2	Ta1-nd	Primate L1PA	17 pure/40 est (kim dist=0.0514)	cons	cons	cons	cons	cons	cons	cons	mut	no tsd	cons	cons	cons	cons	cons	cons	cons	cons	cons	cons	cons	cons
89		X	95206500	95198453	5	6048	-1	1	1909	2922	1	338	0	0	0	1	2989	6813	1	1275	0	0	0	ACAG	Ta-0/L1PA2	non canonical	Primate L1PA	14 pure/94 est (kim dist=0.0514)	cons	cons	cons	cons	cons	cons	cons	cons	11 nt	cons	cons	cons	cons	cons	cons	cons	cons	cons	cons	cons	cons
88		X	154405905	154397858	1	6039	-1	1	1909	2922	1	338	0	0	0	1	2989	6813	1	1275	0	0	0	ACAG	Ta-0/L1PA2	Ta1-nd	Primate L1PA	16 pure/30 est (kim dist=0.1058)	cons	cons	cons	cons	cons	cons	cons	cons	no tsd	cons	cons	cons	cons	cons	cons	cons	cons	cons	cons	cons	cons
91		X	63156893	63148846	5	6035	-1	1	1909	2922	1	338	0	0	0	1	2989	6813	1	1275	0	0	0	ACAG	Ta-0/L1PA2	Ta1-nd	Primate L1PA	12 pure/53 est (kim dist=0.1759)	cons	cons	cons	cons	cons	cons	cons	cons	18 nt	cons	cons	cons	cons	cons	cons	cons	cons	cons	cons	cons	cons
86		X	23165553	23173598	4	6050	1	1	1907	2920	1	338	0	0	0	1	2987	6811	1	1275	0	0	0	ACGA	Ta-0/L1PA2	Ta1-nd	Primate L1PA	6 pure/46 est (kim dist=0.1135)	cons	cons	cons	cons	cons	cons	mut	cons	no tsd	mut	cons	cons	cons	cons	cons	cons	cons	cons	cons	cons	cons
85		X	11634288	11642334	1	6041	1	1	1908	2921	1	338	0	0	0	1	2988	6812	1	1275	0	0	0	ACAG	Ta-1	Ta1-d	Primate L1PA	18 pure/63 est (kim dist=0.0531)	cons	cons	cons	cons	cons	cons	cons	cons	no tsd	cons	cons	cons	cons	cons	cons	cons	cons	cons	cons	cons	cons
[truncated: 21 more columns]
