# Supplementary material for: The endonuclease domain of the LINE-1 ORF2 protein can tolerate multiple mutations
Source: Mob DNA. 2016 Apr 19;7:8. doi: 10.1186/s13100-016-0064-x (PMC4837594; doi:10.1186/s13100-016-0064-x)
Supplement: Additional file 3: Table S2. — Location of putative phosphorylation sites within the endonuclease domain of L1 ORF2. Putative protein phosphorylation sites within the ORF2 endonuclease domain were identified using the ELM prediction tool [37] and NetPhos 2.0 phosphorylation prediction program [38]. The ELM p-value is a conservative estimate of the probability that an ELM prediction with a given score is a true positive. The significance cut-off is 10e-2. The NetPhos output score is a value in the range of 0.000–1.000 (the higher the score, the higher the confidence of the prediction). (XLSX 10 kb) [file 13100_2016_64_MOESM3_ESM.xlsx]

## Sheet: ELM.NetPhos
		ELM predictions				NetPhos predictions
			Total Score (P-value)				Score
	S29	RLASWIKS	0.922 (0.4529)		S29	HRLASWIKS	0.986
	S33	WIKSQDPS	1.223 (0.2571)		S33	SWIKSQDPS	0.225
	S37	WIKSQDPS	1.223 (0.2571)		S37	SQDPSVCCI	0.625
	S79	SDKTDFK	1.57 (0.1024)		S79	AILVSDKTD	0.156
	T82	SDKTDFK	1.57 (0.1024)		T82	VSDKTDFKP	0.152
	S151	PLSTLDRS	1.655 (0.078)		S151	NTPLSTLDR	0.98
	S188	HPKSTEYT	1.929 (0.0284)		S188	LHPKSTEYT	0.996
	T189	HPKSTEYT	1.929 (0.0284)		T189	HPKSTEYTF	0.478
	T220	CKRTEIIT	0.846 (0.5066)		T220	KCKRTEIIT	0.027
	T224	EIITNYLS	1.448 (0.1465)		T224	TEIITNYLS	0.027
	S228	EIITNYLS	1.448 (0.1465)		S228	TNYLSDHSA	0.544
	S312	QERSKIDT	0.919 (0.4527)		S312	KQERSKIDT	0.997
	S335	SKASRRQ	0.8574 (0.4824)		S335	HSKASRRQE	0.992
