# Supplementary material for: The endonuclease domain of the LINE-1 ORF2 protein can tolerate multiple mutations
Source: Mob DNA. 2016 Apr 19;7:8. doi: 10.1186/s13100-016-0064-x (PMC4837594; doi:10.1186/s13100-016-0064-x)
Supplement: Additional file 5: Table S3. — NGS RNAseq analysis of HeLa and 293 cells. RNAseq reads from HeLa and 293 cells were analyzed to confirm gene expression from several kinases and control genes (ACTB, GAPDH). Expression is reported as TPM, transcripts per kilobase million. (XLSX 10 kb) [file 13100_2016_64_MOESM5_ESM.xlsx]

## Sheet: Sheet1
		HeLa	HEK-293
	Gene ID	TPM	TPM	Gene name	Type
	ACTB	4068.07	811.14	actin, beta	other
	GAPDH	5375.75	2344.48	glyceraldehyde-3-phosphate dehydrogenase	enzyme
	ATM	33.85	10.71	ATM serine/threonine kinase	kinase
	ATR	24.34	4.1	ATR serine/threonine kinase	kinase
	CHEK1	39.92	66.48	checkpoint kinase 1	kinase
	CHEK2	42.2	65.32	checkpoint kinase 2	kinase
	CSNK1A1	145.44	117.65	casein kinase 1, alpha 1	kinase
	CSNK2A2	49.93	75	casein kinase 2, alpha prime polypeptide	kinase
	GSK3A	40.79	56.12	glycogen synthase kinase 3 beta	kinase
	GSK3B	31.45	20.13	glycogen synthase kinase 3 alpha	kinase
	MAPK8	37.05	30.97	mitogen-activated protein kinase 8	kinase
	MAP3K1	3.61	6.53	mitogen-activated protein kinase kinase	kinase
	PDPK1	30.14	5.82	3-phosphoinositide-dependent protein kinase 1	kinase
