# Supplementary material for: The endonuclease domain of the LINE-1 ORF2 protein can tolerate multiple mutations
Source: Mob DNA. 2016 Apr 19;7:8. doi: 10.1186/s13100-016-0064-x (PMC4837594; doi:10.1186/s13100-016-0064-x)
Supplement: Additional file 10: Table S4. — Sequences of primers used in this study for site-directed mutagenesis. (XLSX 9 kb) [file 13100_2016_64_MOESM10_ESM.xlsx]

## Sheet: Sheet1
ORF2 S29A F		5'-CCATCAAGCGGCACCGGCTGGCCGCCTGGATCAAGAGCCAGGACCC-3'
ORF2 S29A R		5'-GGGTCCTGGCTCTTGATCCAGGCGGCCAGCCGGTGCCGCTTGATGG-3'
ORF2 S33A F		5'-CCGGCTGGCCAGCTGGATCAAGGCCCAGGACCCCAGCGTGTGCTGC-3'
ORF2 S33A R		5'-GCAGCACACGCTGGGGTCCTGGGCCTTGATCCAGCTGGCCAGCCGG-3'
ORF2 S37A F		5'-GGATCAAGAGCCAGGACCCCGCCGTGTGCTGCATCCAGGAGACC-3'
ORF2 S37A R		5'-GGTCTCCTGGATGCAGCACACGGCGGGGTCCTGGCTCTTGATCC-3'
ORF2 S79A F		5'-GTGGCCATCCTTGTCGCCGACAAGACCGACTTC-3'
ORF2 S79A R		5'-GAAGTCGGTCTTGTCGGCGACAAGGATGGCCAC-3'
ORF2 S79A/T82A F		5'-GTGGCCATCCTTGTCGCCGACAAGGCCGACTTCAAGCCCACC-3'
ORF2 S79A/T82A R		5'-GGTGGGCTTGAAGTCGGCCTTGTCGGCGACAAGGATGGCCAC-3'
ORF2 S188A F		5'-GGACCCTGCACCCCAAGGCCACCGAGTACACCTTC-3'
ORF2 S188A R		5'-GAAGGTGTACTCGGTGGCCTTGGGGTGCAGGGTCC-3'
ORF2 S188A/T189A F		5'-GGACCCTGCACCCCAAGGCCGCCGAGTACACCTTCTTC-3'
ORF2 S188A/T189A R		5'-GAAGAAGGTGTACTCGGCGGCCTTGGGGTGCAGGGTCC-3'
ORF2 S228A F		5'-ATCATCACCAACTACCTGGCCGACCACAGCGCCATCAAG-3'
ORF2 S228A R		5'-CTTGATGGCGCTGTGGTCGGCCAGGTAGTTGGTGATGAT-3'
ORF2 S312A F		5'-GGAAGCAGGAGCGGGCCAAGATCGACACCC-3'
ORF2 S312A R		5'-GGGTGTCGATCTTGGCCCGCTCCTGCTTCC-3'
ORF2 S335A F		5'-CCACAGCAAGGCCGCTCGGCGGCAGGAG-3'
ORF2 S335A R		5'-CTCCTGCCGCCGAGCGGCCTTGCTGTGG-3'
ORF2 D205A F		5'-CCTACAGCAAGATCGCCCACATCGTGGGCAG-3'
ORF2 D205A R		5'-CTGCCCACGATGTGGGCGATCTTGCTGTAGG-3'
ORF2 D702A F		5'-GAGCCTGTTCGCCGCCGACATGATCGTGT-3'
ORF2 D702A R		5'-ACACGATCATGTCGGCGGCGAACAGGCTC-3'
